# Supplementary material for: The Antidiabetic Effect of Grape Skin Extracts of Selected Indigenous Croatian White Grapevine Varieties
Source: Foods. 2024 Dec 20;13(24):4143. doi: 10.3390/foods13244143 (PMC11675538; doi:10.3390/foods13244143)
Supplement: Supplementary file 1 [file foods-13-04143-s001.zip]

Archive with 1 entries (1 files):
- foods-3367748-supplementary.pdf
